# Supplementary material for: East Eurasian ancestry in the middle of Europe: genetic footprints of Steppe nomads in the genomes of Belarusian Lipka Tatars
Source: Sci Rep. 2016 Jul 25;6:30197. doi: 10.1038/srep30197 (PMC4958967; doi:10.1038/srep30197)
Supplement: Supplementary Table S3 [file srep30197-s4.xls]

## Sheet: G2a-U1
Supplementary Table 4 Y-STR Median Networks extended information.
Haplogroup	G2a-U1
Number of STR-markers	10
STR markers included are highlighted with green	DYS19	DYS385a	DYS385b	DYS389I	DYS389II	DYS390	DYS391	DYS392	DYS393
	DYS437	DYS438	DYS439	DYS448	DYS456	DYS458	DYS635	Y-GATA-H4
Population	Abbreviation	Region and color	N	Number of markers genotypes in the study	Source
Belarusian Lipka Tatars	BLT	Europe	3	17	This study
Abazins	ABZ	North Caucasus	8	16	1
Abkhazians	ABH	South Caucasus	25
Adyge	ADY	North Caucasus	8
Armenians	ARA	South Caucasus	6
Balkars	BLK	North Caucasus	7
Bashkirs	BAS	Volga-Uralic region	1
Belarusians	BEL	Europe	3
Cherkessians	CHR	North Caucasus	8
Georgians	GEO	South Caucasus	5
Iranian Azeris	IR_A	South Caucasus	8
Kabardin	KAB	North Caucasus	4
Karachaevs	KAR	North Caucasus	6
Kazakhs	KZ	Central Asia	1
Kumyks	KU	North Caucasus	4
Kyrgyzs	KIR	Central Asia	1
Nogais	NOG	North Caucasus	6
Ossetins	OSN	North Caucasus	1
Russians	RUS	Europe	1
Volga Tatars	TTR	Volga-Uralic region	1
Turks	TUR	South Caucasus	4
Ukrainians	UKR	Europe	6
Karakalpaksa	KRK	Central Asia	3	12	2
Kazakhsa	KZ	Central Asia	2	12	3
Kazakhsb	KZ	Central Asia	1	12	4
		Total	123
References
1) Rootsi, S. et al. Distinguishing the co-ancestries of haplogroup G Y-chromosomes in the populations of Europe and the Caucasus. Eur. J. Hum. Genet. EJHG 20, 1275–1282; 2012.
2) Zh. Sabitov and B. Daulet [Haplogroups and haplotypes of 50 Karakalpaks] The Russian Journal of Genetic Genealogy (Russian version): Vol. 4, No 1; 2012.
3) [Ethnogenesis of Kazakh people: historical and genetical aspect]. P.400-412. Book in Russian. Almaty; 2014.
4) Family Tree KZ-DNA project https://www.familytreedna.com/public/alash/default.aspx?section=yresults
Notes
a) For these samples haplogroups were predicted based on STR-haplotypes. Samples predicted as G-P15 were included.
b) FTDNA samples predicted or genotyped as G-P15 were included.

## Sheet: J1-P58
Supplementary Table 4 Y-STR Median Networks extended information.
Haplogroup	J1-P58
Number of STR-markers	10
STR markers included are highlighted with green	DYS19	DYS385a	DYS385b	DYS389I	DYS389II	DYS390	DYS391	DYS392	DYS393
	DYS437	DYS438	DYS439	DYS448	DYS456	DYS458	DYS635	Y-GATA-H4
Population	Abbreviation	Region and color	N	Number of markers genotyped in the study	Source
Belarusian Lipka Tatars	BLT	Europe	4	17	This study
Armenians	ARA	South Caucasus	8	19
Iranian Azeris	IR_A	South Caucasus	14
Belarusians	BEL	Europe	7	16	1
Abazins	ABZ	North Caucasus	3	19	Updated from 2
Abkhazians	ABH	South Caucasus	2
Adyge	ADY	North Caucasus	2
Armenians	ARA	South Caucasus	1
Cherkessians	CHR	North Caucasus	5
Kabardin	KAB	North Caucasus	1
Karachaevs	KAR	North Caucasus	2
Kumyks	KU	North Caucasus	1
Tats (Mountain Jews)	TTS	North Caucasus	3
Kazakha	KZ	Central Asia	14	12	3
Kazakhb	KZ	Central Asia	7	12/37/67c	4
		Total	74
References
1) Kushniarevich, A. et al. Uniparental genetic heritage of belarusians: encounter of rare middle eastern matrilineages with a central European mitochondrial DNA pool. PloS One 8, e66499; 2013.
2) Yunusbayev, B. et al. The Caucasus as an asymmetric semipermeable barrier to ancient human migrations. Mol. Biol. Evol. 29, 359–365; 2012.
3) [Ethnogenesis of Kazakh people: historical and genetical aspect]. P.400-412. Book in Russian. Almaty; 2014.
4) Family Tree KZ-DNA project https://www.familytreedna.com/public/alash/default.aspx?section=yresults
Notes
a) For these samples haplogroups were predicted based on STR-haplotypes. Samples predicted as J-M267 were included.
b) FTDNA samples predicted or genotyped as J-M267 were included.
c) FTDNA samples were genotype for various number of STR markers.

## Sheet: J2a(xM67)
Supplementary Table 4 Y-STR Median Networks extended information.
Haplogroup	J2a(xM67)
Number of STR-markers	10
STR markers included are highlighted with green	DYS19	DYS385a	DYS385b	DYS389I	DYS389II	DYS390	DYS391	DYS392	DYS393
	DYS437	DYS438	DYS439	DYS448	DYS456	DYS458	DYS635	Y-GATA-H4
Population	Abbreviation	Region and color	N	Number of markers genotyped in the study	Source
Belarusian Lipka Tatars	BLT	Europe	12	17	This study
Karanogais	KNO	North Caucasus	7
Nogais	NOG	North Caucasus	11
Bashkirsa	BAS	Volga-Uralic region	3
Chuvashesa	CHV	Volga-Uralic region	7
Maria	MAR	Volga-Uralic region	3
Mordvinsa	MRD	Volga-Uralic region	3
Volga Tatarsa	TTR	Volga-Uralic region	13
Belarusiansa	BEL	Europe	14	16	1
Abkhazians	ABH	South Caucasus	3	19	2
Avars	AVR	North Caucasus	5
Chechens	CHE	North Caucasus	4
Cherkessians	CHR	North Caucasus	9
Ingush	ING	North Caucasus	2
Lezgins	LEZ	North Caucasus	2
North Ossetians	OSN	North Caucasus	20
Shapsugs	SHA	North Caucasus	6
Dungans from Kyrgyzstan	DNG	East Asia	1	39	3
Hazara from Afganistan	HAZ	Central Asia	6
Iranian Azeris	IR_A	South Caucasus	2
Iranians	IRN	South Caucasus	23
Kyrgyz	KIR	Central Asia	4
Mongolians	MNG	Siberia and Mongolia	3
Pashtuns from Afganistan	PSH	Central Asia	4
Tajik from Afganistan	TJK	Central Asia	11
Turkmen from Afganistan	TRM	Central Asia	3
Uygur from Kyrgyzstan	UYG	East Asia	2
Uzbek from Afganistan	UZ	Central Asia	10
Karakalpaksb	KRK	Central Asia	6	12	4
Kazakhb	KZ	Central Asia	12	12	5
Kazakhc	KZ	Central Asia	18	12/37/67d	6
		Total	229
References
1) Kushniarevich, A. et al. Uniparental genetic heritage of Belarusians: encounter of rare middle eastern matrilineages with a central European mitochondrial DNA pool. PloS One 8, e66499; 2013.
2) Balanovsky, O. et al. Parallel evolution of genes and languages in the Caucasus region. Mol. Biol. Evol. 28, 2905–2920; 2011.
3) Di Cristofaro, J. et al. Afghan Hindu Kush: where Eurasian sub-continent gene flows converge. PloS One 8, e76748; 2013.
4) Zh. Sabitov and B. Daulet [Haplogroups and haplotypes of 50 Karakalpaks] The Russian Journal of Genetic Genealogy (Russian version): Vol. 4, No 1; 2012.
5) [Ethnogenesis of Kazakh people: historical and genetical aspect]. P.400-412. Book in Russian. Almaty; 2014.
6) Family Tree KZ-DNA project https://www.familytreedna.com/public/alash/default.aspx?section=yresults
Notes
a) These samples were not genotyped for M410 and M12, so samples typed as J-M172 and predicted to be J2a based on STR haplotypes were included.
b) For these samples haplogroups were predicted based on STR-haplotypes. Samples predicted as J-M172 were included.
c) FTDNA samples predicted or genotyped as J-M172 were included.
d) FTDNA samples were genotype for various number of Y-STR markers.

## Sheet: N-Tat
Supplementary Table 4 Y-STR Median Networks extended information.
Haplogroup	N-Tat
Number of STR-markers	10
STR markers included are highlighted with green	DYS19	DYS385a	DYS385b	DYS389I	DYS389II	DYS390	DYS391	DYS392	DYS393
	DYS437	DYS438	DYS439	DYS448	DYS456	DYS458	DYS635	Y-GATA-H4
Population	Abbreviation	Region and color	N	Number of markers genotyped in the study	Source
Belarusian Lipka Tatars	BLT	Europe	2	17	This study
Belarusians	BEL	Europe	54	16	1
Belarusians	BEL	Europe	7	17	2
Russians	RUS	Europe	79	17	3
Altaians	ALT	Siberia and Mongolia	2	17	4
Bashkirs	BAS	Volga-Uralic region	1
Chukchi	CHU	Siberia and Mongolia	2
Chuvashes	CHV	Volga-Uralic region	1
Eskimo	ESK	Siberia and Mongolia	1
Estonians	EST	Europe	6
Karelians	KRL	Europe	1
Komis	KOM	Volga-Uralic region	4
Mari	MAR	Volga-Uralic region	1
Russians	RUS	Europe	1
Slovakians	SLK	Europe	4
Tuvinians	TUV	Siberia and Mongolia	4
Udmurts	UDM	Volga-Uralic region	1
Ukrainians	UKR	Europe	1
Vepsa	VEP	Europe	1
Yakuts	YAK	Siberia and Mongolia	4
Karakalpaksa	KRK	Central Asia	4	12	5
Kazakha	KZ	Central Asia	17	12	6
Kazakhb	KZ	Central Asia	14	12/37/67/111c	7
		Total	212
References
1) Kushniarevich, A. et al. Uniparental genetic heritage of Belarusians: encounter of rare middle eastern matrilineages with a central European mitochondrial DNA pool. PloS One 8, e66499; 2013.
2) Pankratov V. and Davydenko O. [Genetic structure of populations of two regions of Belarusian Polesie based on Y-chromosome and mitochondrial DNA markers]. Molecular and Applied genetics. 16; P.39-47; 2012. (Article in Russian).
3) Roewer, L. et al. Analysis of Y chromosome STR haplotypes in the European part of Russia reveals high diversities but non-significant genetic distances between populations. Int. J. Legal Med. 122; 219–223; 2008.
4) Rootsi, S. et al. A counter-clockwise northern route of the Y-chromosome haplogroup N from Southeast Asia towards Europe. Eur. J. Hum. Genet. EJHG 15; 204–211; 2007.
5) Zh. Sabitov and B. Daulet [Haplogroups and haplotypes of 50 Karakalpaks] The Russian Journal of Genetic Genealogy (Russian version): Vol. 4, No 1; 2012.
6) [Ethnogenesis of Kazakh people: historical and genetical aspect]. P.400-412. Book in Russian. Almaty; 2014.
7) Family Tree KZ-DNA project https://www.familytreedna.com/public/alash/default.aspx?section=yresults
Notes
a) For these samples haplogroups were predicted based on STR-haplotypes. Samples predicted as N-Tat were included.
b) FTDNA samples predicted or genotyped as N-Tat were included.
c) FTDNA samples were genotype for various numbers of STR markers.

## Sheet: Q1a-M346
Supplementary Table 4 Y-STR Median Networks extended information.
Haplogroup	Q1a-M346
Number of STR-markers	10
STR markers included are highlighted with green	DYS19	DYS385a	DYS385b	DYS389I	DYS389II	DYS390	DYS391	DYS392	DYS393
	DYS437	DYS438	DYS439	DYS448	DYS456	DYS458	DYS635	Y-GATA-H4
Population	Abbreviation	Region and color	N	Number of markers genotyped in the study	Source
Belarusian Lipka Tatars	BLT	Europe	3	17	This study
Belarusiansa	BEL	Europe	1	16	1
Altaians	ALT	Siberia and Mongolia	23	12	2
Evens	EVN	Siberia and Mongolia	2
Kalmyk	KLM	Siberia and Mongolia	1
Khakas	HAK	Siberia and Mongolia	4
Soyots from Buryatia	SOJ	Siberia and Mongolia	2
Tozhu from Tuva	TOJ	Siberia and Mongolia	10
Tuvinians	TUV	Siberia and Mongolia	41
Altaians Kizhi	ALT_K	Siberia and Mongolia	8	17	3
Chelkans	CHL	Siberia and Mongolia	7
Tubalar	TUB	Siberia and Mongolia	6
Iranians	IRN	South Caucasus	3	51	4
Kyrgyzs	KIR	Central Asia	1
Mongolians	MNG	Siberia and Mongolia	5
Pashtuns from Afganistan	PSH	Central Asia	1
Tajik from Afganistan	TJK	Central Asia	5
Turkmen from Afganistan	TRM	Central Asia	2
Uzbek from Afganistan	UZ	Central Asia	4
Karakalpaksb	KRK	Central Asia	3	12	5
Kazakhb	KZ	Central Asia	9	12	6
Kazakhc	KZ	Central Asia	9	12/37/67/111d	7
		Total	150
References
1) Kushniarevich, A. et al. Uniparental genetic heritage of Belarusians: encounter of rare middle eastern matrilineages with a central European mitochondrial DNA pool. PloS One 8, e66499; 2013.
2) Malyarchuk, B. et al. Ancient links between Siberians and Native Americans revealed by subtyping the Y chromosome haplogroup Q1a. J. Hum. Genet. 56, 583–588; 2011.
3) Dulik, M. C. et al. Mitochondrial DNA and Y chromosome variation provides evidence for a recent common ancestry between Native Americans and Indigenous Altaians. Am. J. Hum. Genet. 90, 229–246; 2012.
4) Di Cristofaro, J. et al. Afghan Hindu Kush: where Eurasian sub-continent gene flows converge. PloS One 8, e76748; 2013.
5) Zh. Sabitov and B. Daulet [Haplogroups and haplotypes of 50 Karakalpaks] The Russian Journal of Genetic Genealogy (Russian version): Vol. 4, No 1; 2012.
6) [Ethnogenesis of Kazakh people: historical and genetical aspect]. P.400-412. Book in Russian. Almaty; 2014.
7) Family Tree KZ-DNA project https://www.familytreedna.com/public/alash/default.aspx?section=yresults
Notes
a) These samples were not genotyped for M346, so Q-M242 haplotypes were included.
b) For these samples haplogroups were predicted based on STR-haplotypes. Samples predicted as Q-M242 were included.
c) FTDNA samples predicted or genotyped as Q-M242 were included.
d) FTDNA samples were genotype for various numbers of STR markers.

## Sheet: R1a-M458
SupplementaryTable 4 Y-STR Median Networks extended information.
Haplogroup	R1a-M458
Number of STR-markers	14
STR markers included are highlighted with green	DYS19	DYS385a	DYS385b	DYS389I	DYS389II	DYS390	DYS391	DYS392	DYS393
	DYS437	DYS438	DYS439	DYS448	DYS456	DYS458	DYS635	Y-GATA-H4
Population	Abbreviation	Region and color	N	Number of markers genotyped in the study	Source
Belarusian Lipka Tatars	BLT	Europe	16	17	This study
Karanogais	KNO	North Caucasus	6
Nogais	NOG	North Caucasus	1
Volga Tatars	TTR	Volga-Uralic region	4
Belarusians	BEL	Europe	72	12	1
Ukrainians	UKR	Europe	19	17	2
Poles	POL	Europe	106	15	3
Cherkessians	CHR	North Caucasus	4	19	4
Shapsugs	SHA	North Caucasus	1
		Total	229
References
1) Kushniarevich, A. et al. Uniparental genetic heritage of Belarusians: encounter of rare middle eastern matrilineages with a central European mitochondrial DNA pool. PloS One 8, e66499; 2013.
2) Mielnik-Sikorska, M. et al. Genetic data from Y chromosome STR and SNP loci in Ukrainian population. Forensic Sci. Int. Genet. 7; 200–203; 2013.
3) Rębała, K. et al. Contemporary paternal genetic landscape of Polish and German populations: from early medieval Slavic expansion to post-World War II resettlements. Eur. J. Hum. Genet. EJHG 21; 415–422; 2013.
4) Balanovsky, O. et al. Parallel evolution of genes and languages in the Caucasus region. Mol. Biol. Evol. 28, 2905–2920; 2011.

## Sheet: R1a-M558
Supplementary Table 4 Y-STR Median Networks extended information.
Haplogroup	R1a-M558
Number of STR-markers	16
STR markers included are highlighted with green	DYS19	DYS385a	DYS385b	DYS389I	DYS389II	DYS390	DYS391	DYS392	DYS393
	DYS437	DYS438	DYS439	DYS448	DYS456	DYS458	DYS635	Y-GATA-H4
Population	Abbreviation	Region and color	N	Number of markers genotyped in the study	Source
Belarusian Lipka Tatars	BLT	Europe	5	17	This study
Armenians	ARA	South Caucasus	1	19	1
Austrians	AUS	Europe	2
Belarusians	BEL	Europe	23	18
Bosnians	BOS	South Europe	2	19
Bulgarians	BLG	South Europe	10	17
Cherkessians	CHR	North Caucasus	1	19
Croatians	CRO	South Europe	52
Czechs	CZE	Europe	2
Danes	DEN	Europe	3
Estonians	EST	Europe	13
Germans	GER	Europe	11
Greeks	GRE	South Europe	1
Herzegovinians	HER	South Europe	5
Italians	ITA	South Europe	6
Macedonians	MAC	South Europe	4
Norvegians	NOR	Europe	1
Poles	POL	Europe	19
Russians	RUS	Europe	28
Serbians	SER	South Europe	5
Slovakian Roma	SLR	Europe	11
Slovaks	SLK	Europe	54
Slovenians	SLV	South Europe	24
Ukrainians	UKR	Europe	13
		Total	296
References
1) Underhill, P. A. et al. The phylogenetic and geographic structure of Y-chromosome haplogroup R1a. Eur. J. Hum. Genet. EJHG 23; 124–131; 2015.

## Sheet: R1a-Z2125
Supplementary Table 4 Y-STR Median Networks extended information.
Haplogroup	R1a-Z2125
Number of STR-markers	17
STR markers included are highlighted with green	DYS19	DYS385a	DYS385b	DYS389I	DYS389II	DYS390	DYS391	DYS392	DYS393
	DYS437	DYS438	DYS439	DYS448	DYS456	DYS458	DYS635	Y-GATA-H4
Population	Abbreviation	Region and color	N	Number of markers genotyped in the study	Source
Belarusian Lipka Tatars	BLT	Europe	15	17	This study
Armenians	ARA	South Caucasus	4	19	1
Balkars	BLK	North Caucasus	5
Dungans	DNG	East Asia	2
Indian populationa	IND	South Asia	7
Iranian Azeris	IR_A	South Caucasus	7
Iranians	IRN	South Caucasus	11
Irish	IRL	Europe	1
Italians	ITA	Europe	1
Kyrgyzs	KIR	Central Asia	85
Pashtuns from Afganistan	PSH	Central Asia	36
Slovaks	SLK	Europe	1
Tajiks from Afganistan	TJK	Central Asia	14
Turks	TUR	South Caucasus	1
Turkmens from Afganistan	TRM	Central Asia	8
Uzbeks from Afganistan	UZ	Central Asia	16
Hazara from Afganistan	HAZ	Central Asia	4
		Total	218
References
1) Underhill, P. A. et al. The phylogenetic and geographic structure of Y-chromosome haplogroup R1a. Eur. J. Hum. Genet. EJHG 23; 124–131; 2015.
Notes
a) Indian samples are of unknown ethnic origin.

## Sheet: R1b-M478
Supplementary Table 4 Y-STR Median Networks extended information.
Haplogroup	R1b-M478 (=R1b-M73)
Number of STR-markers	8
STR markers included are highlighted with green	DYS19	DYS385a	DYS385b	DYS389I	DYS389II	DYS390	DYS391	DYS392	DYS393
	DYS437	DYS438	DYS439	DYS448	DYS456	DYS458	DYS635	Y-GATA-H4
Population	Abbreviation	Region and color	N	Number of markers genotyped in the study	Source
Belarusian Lipka Tatars	BLT	Europe	2	17	This study
Belarusians	BEL	Europe	1	16	1
Altaians	ALT	Siberia and Mongolia	1	12	2
Kalmyks	KLM	Siberia and Mongolia	2
Khakas	HAK	Siberia and Mongolia	2
Shors	SHO	Siberia and Mongolia	5
Teleuts	TEL	Siberia and Mongolia	5
Tuvinians	TUV	Siberia and Mongolia	2
Balkars	BLK	North Caucasus	8	10	3
Bashkirs	BAS	Volga-Uralic region	9
Georgians	GEO	South Caucasus	1
Kabardin	KAB	North Caucasus	1
Maris	MAR	Volga-Uralic region	2
Russians	RUS	Europe	1
Volga Tatars	TTR	Volga-Uralic region	2
Turks	TUR	South Caucasus	1
Hazara	HAZ	Central Asia	8	39	4
Iranians	IRN	South Caucasus	1
Kyrgyzs	KIR	Central Asia	2
Mongolians	MNG	Siberia and Mongolia	5
Turkmens	TRM	Central Asia	1
Uzbeks	UZ	Central Asia	4
Altaian Kazakhs	KZ	Central Asia	2	17	5
Karakalpaksa	KRK	Central Asia	4	12	6
Kazakha	KZ	Central Asia	8	12	7
Kazakhb	KZ	Central Asia	11	12/37/67c	8
		Total	91
References
1) Kushniarevich, A. et al. Uniparental genetic heritage of Belarusians: encounter of rare middle eastern matrilineages with a central European mitochondrial DNA pool. PloS One 8, e66499; 2013.
2) Malyarchuk, B. et al. Ancient links between Siberians and Native Americans revealed by subtyping the Y chromosome haplogroup Q1a. J. Hum. Genet. 56, 583–588; 2011.
3) Myres, N. M. et al. A major Y-chromosome haplogroup R1b Holocene era founder effect in Central and Western Europe. Eur. J. Hum. Genet. EJHG 19; 95–101; 2011.
4) Di Cristofaro, J. et al. Afghan Hindu Kush: where Eurasian sub-continent gene flows converge. PloS One 8, e76748; 2013.
5) Dulik, M. C., Osipova, L. P. & Schurr, T. G. Y-chromosome variation in Altaian Kazakhs reveals a common paternal gene pool for Kazakhs and the influence of Mongolian expansions. PloS One 6; e17548; 2011.
6) Zh. Sabitov and B. Daulet [Haplogroups and haplotypes of 50 Karakalpaks] The Russian Journal of Genetic Genealogy (Russian version): Vol. 4, No 1; 2012.
7) [Ethnogenesis of Kazakh people: historical and genetical aspect]. P.400-412. Book in Russian. Almaty; 2014.
8) Family Tree KZ-DNA project https://www.familytreedna.com/public/alash/default.aspx?section=yresults
Notes
a) For these samples haplogroups were predicted based on STR-haplotypes. Samples predicted as R1b-M73 were included.
b) FTDNA samples predicted or genotyped as R1b-M73 were included.
c) FTDNA samples were genotype for various number of STR markers.
